# Supplementary material for: Hypoxia is fine-tuned by Hif-1α and regulates mesendoderm differentiation through the Wnt/β-Catenin pathway
Source: BMC Biol. 2022 Oct 5;20:219. doi: 10.1186/s12915-022-01423-y (PMC9536055; doi:10.1186/s12915-022-01423-y)
Supplement: Supplementary file 10 — Additional file 10. A excel file that includes the values of data points in all figures [file 12915_2022_1423_MOESM10_ESM.xlsx]

## Sheet: Figure1
Figure1B：T													Figure1D：Pax6
Normoxia						Hypoxia							Normoxia						Hypoxia
D2	D3	D4	D5	D6	D8	D2	D3	D4	D5	D6	D8		D2	D3	D4	D5	D6	D8	D2	D3	D4	D5	D6	D8
0.00011288	0.00436845	0.010718	0.00673914	0.00571035	0.00132736	2.46499e-05	0.00196259	0.00454393	0.00166727	0.00182279	0.00125408		0.000158238	8.02906e-05	3.10505e-05	0.000161954	0.00199871	0.00380291	0.000162105	0.000112799	0.000202848	0.00528331	0.00417347	0.00423413
8.25353e-05	0.00444628	0.0100885	0.00634959	0.00553397	0.00124279	3.22426e-05	0.00173732	0.00456105	0.00165473	0.00234106	0.00141947		0.000189507	9.46151e-05	2.28031e-05	0.0002041	0.00186875	0.00324404	0.000134824	0.000128124	0.00024993	0.00546977	0.00422664	0.00437214
0.000109929	0.00443526	0.0160236	0.00787636	0.00449684	0.0012195	2.49287e-05	0.00213027	0.00487025	0.00151271	0.00193391	0.00143826		0.000154101	8.15186e-05	4.6421e-05	0.000189284	0.00157397	0.00349388	0.000163939	0.000122436	0.000217415	0.00479354	0.00442788	0.00485596
8.03775e-05	0.00451428	0.0150825	0.00742107	0.00435794	0.0011418	3.26072e-05	0.00188575	0.0048886	0.00150134	0.00248377	0.00162793		0.000184553	9.60621e-05	3.40911e-05	0.000238542	0.00147162	0.00298043	0.000136349	0.00013907	0.000267879	0.00496272	0.0044843	0.00501424
Figure1B：Eomes													Figure1D：Nestin
Normoxia						Hypoxia							Normoxia						Hypoxia
D2	D3	D4	D5	D6	D8	D2	D3	D4	D5	D6	D8		D2	D3	D4	D5	D6	D8	D2	D3	D4	D5	D6	D8
0.000965982	0.0147536	0.0262303	0.00336316	0.000490333	0.00012979	0.00144315	0.00611796	0.01429	0.000457593	6.37314e-05	0.000181614		0.00771152	0.0307971	0.0133527	0.0117577	0.0215872	0.0394205	0.00747621	0.0234196	0.0278937	0.00857399	0.0164056	0.0334156
0.00108251	0.0168014	0.0259961	0.00363918	0.000582273	0.000154785	0.00143001	0.0066166	0.0145337	0.000472903	9.26938e-05	0.000187957		0.00881962	0.032043	0.0151661	0.0112269	0.0193085	0.0449583	0.00791606	0.0267341	0.0265426	0.0086966	0.0177627	0.0310032
0.000940728	0.0149793	0.0392149	0.00393069	0.000386132	0.000119243	0.00145948	0.00664066	0.0153163	0.000415174	6.76165e-05	0.000208287		0.00750991	0.0312681	0.0199625	0.0137418	0.0169997	0.0362172	0.00756076	0.0254205	0.0298968	0.00777918	0.0174057	0.038323
0.00105421	0.0170583	0.0388646	0.00425329	0.000458533	0.000142207	0.00144618	0.0071819	0.0155774	0.000429065	9.83444e-05	0.00021556		0.00858904	0.032533	0.0226737	0.0131214	0.0152052	0.041305	0.00800559	0.0290181	0.0284487	0.00789043	0.0188455	0.0355563
Figure1B：Mesp1													Figure1G：Nkx2.5
Normoxia						Hypoxia							Normoxia						Hypoxia
D2	D3	D4	D5	D6	D8	D2	D3	D4	D5	D6	D8		D2	D3	D4	D5	D6	D8	D2	D3	D4	D5	D6	D8
5.56721e-06	0.000328955	0.00199673	0.000647599	7.10222e-05	6.9848e-06	2.30368e-06	0.000262133	0.00043655	0.00010916	6.04003e-06	3.62405e-06		1.20208e-05	1.95135e-05	7.61618e-05	0.00122751	0.00234514	0.00135913	1.59968e-05	5.40919e-06	1.00152e-05	0.000202956	0.000397727	0.000195511
5.81952e-06	0.00031315	0.00202885	0.000681485	7.50765e-05	3.74602e-06	3.81156e-06	0.000190741	0.00048676	0.00010958	8.52229e-06	6.88664e-06		1.47764e-05	2.15374e-05	7.28502e-05	0.0011523	0.00219032	0.00130856	1.088e-05	5.82785e-06	4.26863e-06	0.000168459	0.000436966	0.000137896
5.42166e-06	0.000333986	0.00298516	0.00075688	5.59292e-05	6.41721e-06	2.32974e-06	0.000284528	0.0004679	9.90412e-05	6.40823e-06	4.15628e-06		1.17065e-05	1.98119e-05	0.000113863	0.00143466	0.00184677	0.00124868	1.61777e-05	5.87133e-06	1.07345e-05	0.000184142	0.000421972	0.000224224
5.66737e-06	0.00031794	0.00303318	0.000796484	5.9122e-05	3.44162e-06	3.85466e-06	0.000207037	0.000521716	9.9422e-05	9.04182e-06	7.89803e-06		1.43901e-05	2.18667e-05	0.000108912	0.00134675	0.00172485	0.00120223	1.10031e-05	6.32576e-06	4.57517e-06	0.000152843	0.000463603	0.000158148
Figure1B：Gsc													Figure1G：Tbx5
Normoxia						Hypoxia							Normoxia						Hypoxia
D2	D3	D4	D5	D6	D8	D2	D3	D4	D5	D6	D8		D2	D3	D4	D5	D6	D8	D2	D3	D4	D5	D6	D8
3.67983e-05	0.00114535	0.00484261	0.000584706	0.000335826	7.15842e-05	6.77227e-05	0.000804288	0.00206449	0.000129928	0.000154511	7.20821e-05		2.50466e-06	9.14854e-06	3.6195e-05	0.000652194	0.00118019	0.00211148	3.68263e-06	3.34453e-06	2.66438e-05	6.41892e-05	0.00021619	0.000314331
2.39436e-05	0.00117755	0.00501338	0.000498541	0.000300572	7.7793e-05	7.30883e-05	0.000904871	0.00224355	0.000146177	0.000146177	7.7793e-05		4.24592e-06	9.14854e-06	5.15764e-05	0.000702863	0.00125294	0.00195573	4.10338e-06	6.4531e-06	1.92939e-05	8.18544e-05	0.000292525	0.000360717
3.75715e-05	0.00110633	0.00454974	0.000588773	0.000345267	7.0111e-05	6.81938e-05	0.000804288	0.00200803	0.000117912	0.000150286	6.7255e-05		2.43918e-06	9.28846e-06	5.41122e-05	0.000762251	0.000929386	0.0019399	3.72428e-06	3.63028e-06	2.85572e-05	5.82388e-05	0.000229369	0.000360494
2.44467e-05	0.00113744	0.00471019	0.000502009	0.000309023	7.61921e-05	7.35967e-05	0.000904871	0.0021822	0.000132658	0.000142179	7.25834e-05		4.13491e-06	9.28846e-06	7.71078e-05	0.00082147	0.000986679	0.00179681	4.14979e-06	7.00442e-06	2.06795e-05	7.42665e-05	0.000310357	0.000413693
													Figure1G：a-MHC
													Normoxia						Hypoxia
													D2	D3	D4	D5	D6	D8	D2	D3	D4	D5	D6	D8
													0.000335826	0.000276583	2.82772e-05	8.57205e-05	0.00163103	0.00526263	0.000267162	0.000272775	0.000113896	5.35038e-05	0.000288328	0.000690534
													0.000338161	0.000292353	1.52588e-05	0.000118732	0.0017481	0.0055627	0.000265316	0.000302663	8.39564e-05	4.82203e-05	0.000326642	0.000760903
													0.000342882	0.000267162	2.65671e-05	8.63167e-05	0.00167689	0.00515433	0.00026902	0.000272775	0.000110781	4.85557e-05	0.000280444	0.000644291
													0.000345267	0.000282395	1.4336e-05	0.000119558	0.00179724	0.00544822	0.000267162	0.000302663	8.16606e-05	4.37608e-05	0.00031771	0.000709948
													Figure1G：Mef2C
													Normoxia						Hypoxia
													D2	D3	D4	D5	D6	D8	D2	D3	D4	D5	D6	D8
													1.77462e-05	4.94269e-05	3.92011e-05	0.00111237	0.00198724	0.00162418	1.03833e-05	2.63027e-05	1.75554e-05	0.000122224	0.00026551	0.00067033
													1.53701e-05	4.66804e-05	3.82782e-05	0.00104869	0.00209853	0.00177673	1.67338e-05	2.71546e-05	1.39382e-05	0.000145284	0.000258582	0.000582502
													1.72823e-05	5.01828e-05	5.86064e-05	0.00130008	0.00156493	0.0014922	1.05007e-05	2.85499e-05	1.88162e-05	0.000110894	0.000281696	0.000768775
													1.49682e-05	4.73943e-05	5.72267e-05	0.00122565	0.00165257	0.00163235	1.69231e-05	2.94746e-05	1.49391e-05	0.000131816	0.000274345	0.000668049

## Sheet: Figure3
Figure3A: TOPFlash			Figure3C: b-Catenin (Total)								Figure3E: Intensity		Figure3E: Nuclear Index
Normoxia	Hypoxia		Normoxia			Hypoxia					Normoxia	Hypoxia	Normoxia	Hypoxia
1.24151	0.554271		D2	D3	D4	D2	D3	D4			0.315789	0.117647	0.714286	0.2
1.4064	0.58849		0.938071	0.641324	0.602415	0.502288	0.383107	0.192446			0.270833	0.0526316	0.6	0
1.08613	0.489663		0.941279	0.64542	0.589475	0.498176	0.3674	0.185813			0.666667	0.113636	0.5	0
1.23039	0.519893		0.936118	0.645256	0.595245	0.50388	0.383903	0.190051			0.421053	0.2	0.6	0.166667
Figure3G: p-GSK3b/GSK3b							Figure3I: p-AKT/AKT							Figure3J: p-mTOR/mTOR
Normoxia			Hypoxia				Normoxia			Hypoxia				Normoxia			Hypoxia
D2	D3	D4	D2	D3	D4		D2	D3	D4	D2	D3	D4		D2	D3	D4	D2	D3	D4
0.596265	0.47261	1.36587	0.129892	0.2095	0.745842		0.573068	1.18596	0.757676	0.672152	0.47844	0.501222		1.15435	1.02958	0.948251	0.843066	0.271073	0.973134
0.600946	0.475875	1.35179	0.107398	0.174323	0.752944		0.590632	1.19091	0.737051	0.674823	0.528961	0.506281		1.13072	1.01099	0.938659	0.816415	0.244948	0.951875
0.593513	0.459922	1.35832	0.107103	0.189763	0.743366		0.57418	1.16639	0.774337	0.669987	0.465617	0.51075		1.1534	1.03036	0.955022	0.83574	0.267612	0.957482
Figure3M: p-AKT/AKT							Figure3N: p-GSK3b/GSK3b							Figure3O: b-Catenin (Total)
Normoxia			Hypoxia				Normoxia			Hypoxia				Normoxia			Hypoxia
D2	D3	D4	D2	D3	D4		D2	D3	D4	D2	D3	D4		D2	D3	D4	D2	D3	D4
0.200097	0.344374	0.576969	0.68347	1.20811	0.470987		0.144614	0.190267	0.624591	0.605879	0.339388	0.674381		0.197399	0.182683	0.128335	0.226742	0.238912	0.30084
0.213202	0.385406	0.560235	0.721178	1.11076	0.480709		0.140618	0.185882	0.633487	0.61114	0.353488	0.665642		0.205425	0.177952	0.129256	0.220387	0.248626	0.32112
0.20665	0.36489	0.568602	0.702324	1.15943	0.475848		0.142616	0.188074	0.629039	0.608509	0.346438	0.670012		0.201412	0.180317	0.128796	0.223565	0.243769	0.31098
Figure3P: T							Figure3P: Mesp1
Normoxia			Hypoxia				Normoxia			Hypoxia
D2	D3	D4	D2	D3	D4		D2	D3	D4	D2	D3	D4
6.73449e-06	3.40969e-05	0.0005055	2.16369e-07	2.8672e-05	0.000821188		2.18804e-05	3.50555e-05	0.000874048	2.39436e-05	4.85557e-05	0.00138107
3.07709e-06	6.27511e-05	0.000512557	1.13563e-07	1.76497e-05	0.000983355		1.02076e-05	3.27079e-05	0.000787736	3.50555e-05	2.5134e-05	0.00139067
6.68797e-06	3.40969e-05	0.000622344	2.14875e-07	2.7314e-05	0.000676323		2.17293e-05	3.50555e-05	0.00107608	2.37782e-05	4.6256e-05	0.00113744
3.05584e-06	6.27511e-05	0.000631032	1.12779e-07	1.68137e-05	0.000809882		1.01371e-05	3.27079e-05	0.000969817	3.48133e-05	2.39436e-05	0.00114535
Figure3P: Eomes							Figure3P: Gsc
Normoxia			Hypoxia				Normoxia			Hypoxia
D2	D3	D4	D2	D3	D4		D2	D3	D4	D2	D3	D4
2.65671e-05	7.41086e-05	0.000357443	7.62939e-06	5.09697e-05	0.000709948		8.75217e-05	9.2512e-05	0.00150085	1.4739e-05	0.000155586	0.003545
3.36275e-05	6.81938e-05	0.000377823	2.07001e-05	7.15842e-05	0.000705044		5.77428e-05	8.93607e-05	0.00156459	8.45404e-05	8.10965e-05	0.00319493
2.63836e-05	7.41086e-05	0.000440064	7.57669e-06	4.85557e-05	0.000584706		8.69171e-05	9.2512e-05	0.00184777	1.46372e-05	0.000148217	0.00291963
3.33952e-05	6.81938e-05	0.000465155	2.05572e-05	6.81938e-05	0.000580668		5.73439e-05	8.93607e-05	0.00192624	8.39564e-05	7.72557e-05	0.00263132

## Sheet: Figure4
Figure4C: b-Catenin (Total)							Figure4E: b-Catenin (Cyto)							Figure4F: b-Catenin (Nuclear)
Normoxia			Hypoxia				Normoxia			Hypoxia				Normoxia			Hypoxia
D2	D3	D4	D2	D3	D4		D2	D3	D4	D2	D3	D4		D2	D3	D4	D2	D3	D4
0.45384	0.181792	0.0513561	0.630819	0.537691	0.964678		1.54482	0.735098	0.485441	0.931444	0.728992	0.963558		1.22245	1.31771	0.377032	5.2273	1.39102	1.63216
0.423863	0.184022	0.0557129	0.634907	0.536934	0.998993		1.56428	0.743841	0.485243	0.942149	0.739232	0.961914		1.27755	1.32779	0.385866	5.41192	1.41258	1.63836
0.459433	0.185959	0.056203	0.640914	0.542571	0.966608		1.52503	0.737181	0.488447	0.945346	0.720141	0.939101		1.28363	1.28306	0.379594	5.22034	1.36444	1.64442
Figure4G: Sp5							Figure4G: Cdx1
Normoxia			Hypoxia				Normoxia			Hypoxia
D2	D3	D4	D2	D3	D4		D2	D3	D4	D2	D3	D4
3.36724e-06	1.12478e-05	0.000149248	0.0016538	0.00188659	0.00157547		1.14353e-07	1.58392e-07	6.37122e-06	0.00592077	0.00567958	0.0236831
1.61504e-06	1.58392e-07	0.000157758	0.00160858	0.0017481	0.00183501		1.90735e-06	1.58392e-07	4.06568e-07	0.00621513	0.0064343	0.0235195
3.6593e-06	1.1564e-05	0.000152384	0.0016538	0.00186062	0.00163103		1.24272e-07	1.62845e-07	6.50509e-06	0.00592077	0.00560139	0.0245183
1.75512e-06	1.62845e-07	0.000161073	0.00160858	0.00172403	0.00189972		2.07278e-06	1.62845e-07	4.15111e-07	0.00621513	0.00634572	0.0243489
Figure4I: Pax6							Figure4I: Nestin
Normoxia			Hypoxia				Normoxia			Hypoxia
D2	D3	D4	D2	D3	D4		D2	D3	D4	D2	D3	D4
2.01341e-05	2.63836e-05	2.92744e-05	3.51024e-06	6.37122e-06	4.23267e-06		5.09697e-05	0.000127254	0.000124635	1.28311e-05	1.87858e-05	2.18804e-05
2.24956e-05	2.65671e-05	2.65671e-05	4.38194e-06	7.21785e-06	1.04946e-05		7.94276e-05	0.000141197	0.000142179	3.23008e-06	2.32889e-05	2.84739e-05
2.15792e-05	2.29682e-05	2.92744e-05	3.6593e-06	6.68797e-06	4.26211e-06		5.4628e-05	0.000110781	0.000124635	1.33759e-05	1.97197e-05	2.20326e-05
2.41101e-05	2.3128e-05	2.65671e-05	4.56802e-06	7.57669e-06	1.05675e-05		8.51284e-05	0.000122919	0.000142179	3.36724e-06	2.44467e-05	2.8672e-05
Figure4K: T
Normoxia-DMSO			Normoxia-CHIR			Hypoxia-DMSO			Hypoxia-CHIR
D2	D3	D4	D2	D3	D4	D2	D3	D4	D2	D3	D4
1.56211e-07	2.87103e-06	0.000206725	7.51431e-05	0.000302663	0.000338161	5.59999e-08	7.89844e-06	5.89561e-05	4.85557e-05	0.000302663	0.000278507
5.58504e-06	2.87103e-06	0.000179965	9.1873e-05	0.000309023	0.000388446	5.59999e-08	3.6593e-06	4.25642e-05	5.4628e-05	0.000370048	0.000237465
1.85767e-07	3.438e-06	0.000209611	8.99823e-05	0.000367492	0.000296434	5.33477e-08	8.0087e-06	4.82203e-05	4.9576e-05	0.000298496	0.000282395
6.64177e-06	3.438e-06	0.000182477	0.000110016	0.000375214	0.000340514	5.33477e-08	3.71038e-06	3.48133e-05	5.57758e-05	0.000364953	0.000240779
Figure4K: Eomes
Normoxia-DMSO			Normoxia-CHIR			Hypoxia-DMSO			Hypoxia-CHIR
D2	D3	D4	D2	D3	D4	D2	D3	D4	D2	D3	D4
3.8147e-06	7.47238e-06	9.71114e-05	3.2482e-05	5.24027e-05	7.15842e-05	1.69307e-05	1.0641e-05	5.09697e-05	1.3469e-05	6.54159e-05	7.15842e-05
2.1608e-06	3.14175e-06	6.96267e-05	3.8361e-05	7.83341e-05	5.89561e-05	3.89485e-06	1.68137e-05	3.00974e-05	1.53649e-05	5.4628e-05	4.85557e-05
4.53647e-06	8.94802e-06	8.51284e-05	3.88965e-05	6.36271e-05	6.27511e-05	1.61288e-05	1.07896e-05	4.16882e-05	1.3752e-05	6.45153e-05	7.25834e-05
2.56964e-06	3.76218e-06	6.10352e-05	4.59365e-05	9.51129e-05	5.16812e-05	3.71038e-06	1.70484e-05	2.46168e-05	1.56878e-05	5.38759e-05	4.92335e-05
Figure4K: Mesp1
Normoxia-DMSO			Normoxia-CHIR			Hypoxia-DMSO			Hypoxia-CHIR
D2	D3	D4	D2	D3	D4	D2	D3	D4	D2	D3	D4
2.4788e-05	2.02741e-05	0.000300572	2.88714e-05	0.000838443	0.000300572	2.5134e-05	1.07896e-05	0.000126375	5.65544e-05	0.0010911	0.000437024
1.74067e-05	2.7504e-05	0.000261663	2.29682e-05	0.000949858	0.000331202	3.48133e-05	1.77724e-05	6.77227e-05	5.42507e-05	0.00120229	0.000484908
2.9478e-05	2.42778e-05	0.000263483	3.45729e-05	0.00101803	0.000263483	2.39436e-05	1.09402e-05	0.000103362	5.77428e-05	0.00107608	0.000443125
2.07001e-05	3.29354e-05	0.000229376	2.7504e-05	0.00115331	0.000290334	3.31645e-05	1.80205e-05	5.53906e-05	5.53906e-05	0.00118574	0.000491678
Figure4K: Gsc
Normoxia-DMSO			Normoxia-CHIR			Hypoxia-DMSO			Hypoxia-CHIR
D2	D3	D4	D2	D3	D4	D2	D3	D4	D2	D3	D4
3.36724e-06	4.50513e-06	0.000163321	1.28311e-05	0.000201072	0.000242454	3.76218e-06	8.1205e-06	0.000111552	9.26357e-06	0.000206725	0.000333506
2.56621e-05	1.14048e-05	0.000130832	1.12478e-05	0.000190226	0.000328914	5.03352e-06	9.85987e-06	0.000127254	1.03501e-05	0.000173834	0.000342882
4.00435e-06	5.3948e-06	0.000165601	1.53649e-05	0.000244141	0.000212537	3.58399e-06	8.23386e-06	9.12384e-05	9.45822e-06	0.000203879	0.000338161
3.05176e-05	1.3657e-05	0.000132658	1.3469e-05	0.000230971	0.000288328	4.79513e-06	9.99751e-06	0.000104081	1.05675e-05	0.000171441	0.000347669

## Sheet: Figure5
Figure5B: Wnt3							Figure5B: Wnt8a
Normoxia			Hypoxia				Normoxia			Hypoxia
D5	D6	D8	D5	D6	D8		D5	D6	D8	D5	D6	D8
1.69307e-05	7.15842e-05	0.000263483	1.51534e-05	6.54159e-05	0.000178721		2.2652e-05	7.57669e-06	2.51676e-06	5.50815e-06	9.45822e-06	4.76837e-07
2.07001e-05	6.58709e-05	0.000385762	2.14301e-05	5.73439e-05	0.000170257		2.24956e-05	8.17698e-06	2.51676e-06	9.59025e-06	7.06931e-06	3.27955e-07
1.76497e-05	7.15842e-05	0.000258061	1.52588e-05	6.4964e-05	0.000203879		2.3614e-05	7.57669e-06	2.46497e-06	5.54646e-06	9.39289e-06	5.43959e-07
2.15792e-05	6.58709e-05	0.000377823	2.15792e-05	5.69478e-05	0.000194223		2.34509e-05	8.17698e-06	2.46497e-06	9.65696e-06	7.02047e-06	3.74119e-07
Figure5C: Sp5							Figure5C: Cdx1
Normoxia			Hypoxia				Normoxia			Hypoxia
D5	D6	D8	D5	D6	D8		D5	D6	D8	D5	D6	D8
0.000605326	0.00106865	0.000263483	1.74067e-05	0.000498541	0.000171441		2.28096e-05	4.40652e-05	4.78872e-05	1.56878e-05	3.03068e-05	2.65671e-05
0.00053804	0.00105393	0.000324386	3.22576e-05	0.000474929	0.000202471		2.90722e-05	3.18135e-05	3.36275e-05	1.14841e-05	3.65441e-05	1.82721e-05
0.000648772	0.00111403	0.000211069	1.77724e-05	0.000478233	0.000194223		2.37782e-05	4.40652e-05	4.69017e-05	1.57969e-05	3.00974e-05	3.03068e-05
0.000576657	0.00109869	0.000259856	3.29354e-05	0.000455583	0.000229376		3.03068e-05	3.18135e-05	3.29354e-05	1.1564e-05	3.62917e-05	2.08441e-05
Figure5D: Nkx2.5							Figure5D: Tbx5							Figure5D: a-MHC							Figure5D: Mef2C
Normoxia			Hypoxia				Normoxia			Hypoxia				Normoxia			Hypoxia				Normoxia			Hypoxia
D5	D6	D8	D5	D6	D8		D5	D6	D8	D5	D6	D8		D5	D6	D8	D5	D6	D8		D5	D6	D8	D5	D6	D8
7.68246e-06	2.39436e-05	8.94802e-06	1.41575e-06	2.62013e-05	1.64677e-05		8.82483e-06	5.9859e-06	1.27424e-05	1.12478e-05	1.14048e-05	2.4788e-05		1.01371e-05	1.09695e-07	2.96831e-05	5.94455e-06	1.31007e-05	6.58709e-05		2.5134e-05	0.000131742	0.000304768	6.78133e-06	0.000274672	0.000491678
5.17503e-06	1.81459e-05	9.79176e-06	1.41575e-06	3.40969e-05	2.14301e-05		5.7024e-06	4.56802e-06	1.27424e-05	5.50815e-06	1.80205e-05	2.20326e-05		7.62939e-06	7.21785e-06	2.96831e-05	1.35627e-05	1.4237e-05	6.45153e-05		3.38614e-05	0.000178721	0.00031992	7.02047e-06	0.000280444	0.000431007
8.0087e-06	2.39436e-05	7.16799e-06	1.4256e-06	2.60204e-05	1.8656e-05		9.45822e-06	6.2401e-06	1.24802e-05	1.14841e-05	1.09402e-05	2.82772e-05		1.02076e-05	1.15149e-07	4.02682e-05	6.97198e-06	1.4237e-05	7.30883e-05		2.6938e-05	0.000137336	0.000244141	5.86271e-06	0.000263483	0.000557014
5.3948e-06	1.81459e-05	7.84389e-06	1.4256e-06	3.38614e-05	2.42778e-05		6.11168e-06	4.762e-06	1.24802e-05	5.62389e-06	1.72864e-05	2.5134e-05		7.68246e-06	7.57669e-06	4.02682e-05	1.59068e-05	1.54718e-05	7.15842e-05		3.62917e-05	0.000186311	0.000256278	6.06946e-06	0.00026902	0.000488281
Figure5E: Pecam1							Figure5E: Acta2
Normoxia			Hypoxia				Normoxia			Hypoxia
D5	D6	D8	D5	D6	D8		D5	D6	D8	D5	D6	D8
5.47011e-06	9.79176e-06	1.35627e-05	7.7897e-06	9.65696e-06	3.13755e-05		0.000484908	0.00111403	0.00227487	0.000618045	0.00158643	0.00484261
1.14841e-05	9.39289e-06	1.31007e-05	2.891e-06	4.56802e-06	3.13755e-05		0.000461942	0.00101803	0.00212253	0.000576657	0.00151129	0.00487629
5.7024e-06	9.79176e-06	1.32835e-05	7.84389e-06	9.59025e-06	3.57921e-05		0.0005055	0.00111403	0.00222805	0.000622344	0.00157547	0.00552427
1.19718e-05	9.39289e-06	1.28311e-05	2.91111e-06	4.53647e-06	3.57921e-05		0.000481559	0.00101803	0.00207885	0.000580668	0.00150085	0.0055627

## Sheet: Figure6
Figure6B: HIF-1a
Normoxia			Hypoxia
D2	D3	D4	D2	D3	D4
0.315057	1.03219	0.177463	0.498225	0.249557	0.230421
0.336373	1.04269	0.239514	0.518068	0.304279	0.266438
0.325715	1.03744	0.208488	0.508146	0.276918	0.248429
Figure6D: T										Figure6D: Eomes
Normoxia			(0-2)d Hypoxia			(2-4)d Hypoxia				Normoxia			(0-2)d Hypoxia			(2-4)d Hypoxia
D2	D3	D4	D2	D3	D4	D2	D3	D4		D2	D3	D4	D2	D3	D4	D2	D3	D4
0.000122587	0.00581536	0.0241538	4.12763e-05	0.00132481	0.00945419	0.000122587	0.00105078	0.00666284		0.000957482	0.0138226	0.0258037	0.000874028	0.00363072	0.0121217	0.000957482	0.00399387	0.0138182
0.00010693	0.00570122	0.0247348	5.0416e-05	0.00132667	0.00932699	0.00010693	0.00101183	0.00682774		0.0010427	0.014307	0.027239	0.00106013	0.00348096	0.0130573	0.0010427	0.00414246	0.0140869
0.000124798	0.00583818	0.0254534	4.07467e-05	0.00125241	0.00839587	0.000124798	0.00110575	0.00742958		0.000974754	0.0138768	0.027192	0.000862815	0.00343229	0.0107648	0.000974754	0.00420282	0.0154083
0.000108859	0.00572359	0.0260656	4.97692e-05	0.00125416	0.00828292	0.000108859	0.00106477	0.00761346		0.00106151	0.0143632	0.0287046	0.00104653	0.00329071	0.0115956	0.00106151	0.00435919	0.015708
Figure6D: Mesp1										Figure6D: Gsc
Normoxia			(0-2)d Hypoxia			(2-4)d Hypoxia				Normoxia			(0-2)d Hypoxia			(2-4)d Hypoxia
D2	D3	D4	D2	D3	D4	D2	D3	D4		D2	D3	D4	D2	D3	D4	D2	D3	D4
4.29328e-06	0.000197777	0.000988795	2.36425e-06	2.71016e-05	0.000233945	4.29328e-06	2.0343e-05	0.000257886		1.69389e-05	0.00125805	0.0038916	3.69974e-05	0.00054998	0.00336616	1.69389e-05	0.00043201	0.00269527
5.78289e-06	0.000187056	0.000955143	3.40014e-06	2.6073e-05	0.000230922	5.78289e-06	1.93745e-05	0.000243051		2.62141e-05	0.00130241	0.00440873	4.91579e-05	0.000527576	0.00293041	2.62141e-05	0.00043201	0.00241233
4.37073e-06	0.000198553	0.001042	2.33392e-06	2.56205e-05	0.000207757	4.37073e-06	2.14074e-05	0.000287562		1.72445e-05	0.00126298	0.00410099	3.65227e-05	0.000519922	0.00298935	1.72445e-05	0.000454612	0.00300543			α
5.88721e-06	0.00018779	0.00100653	3.35651e-06	2.4648e-05	0.000205072	5.88721e-06	2.03881e-05	0.000271021		2.6687e-05	0.00130752	0.00464594	4.85272e-05	0.000498743	0.00260238	2.6687e-05	0.000454612	0.00268993
Figure6F: HIF-1a			Figure6H: Pax6							Figure6H: Nestin
scramble	shHif-1a		scramble			shHif-1a				scramble			shHif-1a
1.12943	0.0485003		D2	D3	D4	D2	D3	D4		D2	D3	D4	D2	D3	D4
1.11377	0.041207		5.4628e-05	3.48133e-05	6.36271e-05	7.72557e-05	0.000117912	0.000133581		0.000138291	0.000249271	0.000407758	0.000135445	0.000338161	0.000526967
1.12091	0.0349166		4.25642e-05	3.78329e-05	5.61638e-05	6.54159e-05	0.000117098	0.000106268		0.000104081	0.000232578	0.000422137	0.000138291	0.000370048	0.000605326
			4.59365e-05	3.55448e-05	6.67904e-05	9.77869e-05	9.31555e-05	0.000137336		0.000148217	0.000265316	0.000402144	0.000110781	0.000284359	0.000407758
			3.57921e-05	3.86278e-05	5.89561e-05	8.28006e-05	9.2512e-05	0.000109256		0.000111552	0.000247549	0.000416326	0.000113109	0.000311172	0.000468391
Figure6J: T													Figure6J: Eomes
Normoxia-scramble			Normoxia-shHif-1a			Hypoxia-scramble			Hypoxia-shHif-1a				Normoxia-scramble			Normoxia-shHif-1a			Hypoxia-scramble			Hypoxia-shHif-1a
D2	D3	D4	D2	D3	D4	D2	D3	D4	D2	D3	D4		D2	D3	D4	D2	D3	D4	D2	D3	D4	D2	D3	D4
4.32161e-06	0.000153444	0.00130657	2.79626e-07	1.94483e-05	0.000557014	7.89844e-06	1.9048e-05	0.000185024	5.82222e-06	1.21389e-05	0.000274672		5.94455e-06	0.000328914	0.00115331	1.29203e-05	7.35967e-05	0.000949858	3.36275e-05	4.78872e-05	0.000309023	2.58406e-05	9.77869e-05	0.000335826
9.72413e-06	0.000162193	0.0014199	1.30276e-06	2.28096e-05	0.000452436	7.89844e-06	1.57969e-05	0.000161073	5.82222e-06	1.45361e-05	0.000270891		2.32889e-05	0.000247549	0.00132481	2.8672e-05	8.10965e-05	0.00086801	3.27079e-05	3.45729e-05	0.000263483	2.17293e-05	6.14597e-05	0.000331202
4.23267e-06	0.000163321	0.00110633	2.915e-07	1.55794e-05	0.00044931	1.0641e-05	1.60174e-05	0.000259856	5.82222e-06	1.31007e-05	0.000333506		5.82222e-06	0.000350087	0.000976562	1.3469e-05	5.89561e-05	0.000766195	4.53041e-05	4.02682e-05	0.000434005	2.58406e-05	0.000105534	0.000407758
9.52401e-06	0.000172633	0.00120229	1.35808e-06	1.82721e-05	0.000364953	1.0641e-05	1.32835e-05	0.000226218	5.82222e-06	1.56878e-05	0.000328914		2.28096e-05	0.000263483	0.00112178	2.98895e-05	6.4964e-05	0.000700173	4.40652e-05	2.90722e-05	0.000370048	2.17293e-05	6.6329e-05	0.000402144
Figure6J: Mesp1													Figure6J: Gsc
Normoxia-scramble			Normoxia-shHif-1a			Hypoxia-scramble			Hypoxia-shHif-1a				Normoxia-scramble			Normoxia-shHif-1a			Hypoxia-scramble			Hypoxia-shHif-1a
D2	D3	D4	D2	D3	D4	D2	D3	D4	D2	D3	D4		D2	D3	D4	D2	D3	D4	D2	D3	D4	D2	D3	D4
2.7504e-05	0.000177487	0.0024213	0.000100536	2.14301e-05	0.000265316	1.72864e-05	3.67983e-05	0.000155586	3.2482e-05	2.56621e-05	0.000172633		2.05572e-05	0.000380451	0.00533609	1.9995e-05	0.000152384	0.0016653	1.95835e-05	0.000215504	0.00112958	1.1326e-05	4.34586e-05	0.000495097
1.69307e-05	0.000211069	0.00254168	0.000125502	2.14301e-05	0.000245839	2.01341e-05	2.54849e-05	0.000156668	2.58406e-05	3.27079e-05	0.000132658		3.50555e-05	0.000484908	0.00442533	2.78879e-05	0.000173834	0.00189972	1.3944e-05	0.000179965	0.00114535	1.97197e-05	6.91457e-05	0.000618045
2.6938e-05	0.000188912	0.00205023	0.000104805	1.7167e-05	0.000214015	2.32889e-05	3.09436e-05	0.000218512	3.2482e-05	2.76953e-05	0.000209611		2.01341e-05	0.000404941	0.00451831	2.08441e-05	0.00012207	0.0013433	2.63836e-05	0.000181216	0.00158643	1.1326e-05	4.69017e-05	0.000601145
1.65823e-05	0.000224655	0.00215216	0.000130832	1.7167e-05	0.000198304	2.71253e-05	2.14301e-05	0.000220032	2.58406e-05	3.52993e-05	0.000161073		3.43341e-05	0.000516122	0.00374713	2.90722e-05	0.000139253	0.00153239	1.87858e-05	0.000151332	0.00160858	1.97197e-05	7.4624e-05	0.000750427

## Sheet: Figure7
Figure7B: Pax6							Figure7B: Nestin
pCW57-Hif1a/-DOX			pCW57-Hif1a/+DOX				pCW57-Hif1a/-DOX			pCW57-Hif1a/+DOX
D2	D3	D4	D2	D3	D4		D2	D3	D4	D2	D3	D4
2.2652e-05	3.52993e-05	7.25834e-05	2.3128e-05	1.52588e-05	4.78872e-05		0.000139253	0.000178721	0.000249271	0.000128139	0.000178721	0.000218512
2.6938e-05	3.05176e-05	5.42507e-05	1.74067e-05	2.37782e-05	4.53041e-05		9.8467e-05	0.000202471	0.000290334	9.31555e-05	0.000157758	0.000261663
2.23402e-05	4.56192e-05	6.27511e-05	2.44467e-05	1.83992e-05	4.02682e-05		0.000137336	0.000230971	0.000209611	0.000135445	0.000215504	0.000188912
2.65671e-05	3.94395e-05	4.69017e-05	1.83992e-05	2.8672e-05	3.8096e-05		9.71114e-05	0.000261663	0.000244141	9.8467e-05	0.000190226	0.000226218
Figure7C: TOPFlash			Figure7D: TOPFlash				Figure7F: HIF1A
scramble	shHif-1a		pCW57-Hif1a/-DOX	pCW57-Hif1a/+DOX			Normoxia	Hypoxia	1ng/ml	10ng/ml	100ng/ml	1000ng/ml
0.897759	0.410108		0.897759	4.32253			0.0148715	0.116498	0.0223997	0.0801332	0.238528	0.938597
0.95755	0.414849		0.95755	4.57201			0.0211578	0.131307	0.0294498	0.0932698	0.274862	0.952208
0.914176	0.375589		0.914176	4.23222			0.0146044	0.115194	0.0226696	0.0799494	0.237024	0.927482
0.975061	0.379931		0.975061	4.47649			0.0207779	0.129836	0.0298046	0.0930558	0.273129	0.940931
Figure7H: T							Figure7H: Eomes
Normoxia	Hypoxia	1ng/ml	10ng/ml	100ng/ml	1000ng/ml		Normoxia	Hypoxia	1ng/ml	10ng/ml	100ng/ml	1000ng/ml
0.00155378	0.00054555	0.00159746	0.00198039	0.00233883	0.00347204		0.00596195	0.00382586	0.00680118	0.00579892	0.00704102	0.0108964
0.00140035	0.000455583	0.00179724	0.002022	0.00254168	0.00379943		0.00689612	0.00454974	0.00808801	0.00587987	0.00734002	0.0093553
0.00143972	0.000488281	0.00160858	0.00188659	0.00200803	0.00369554		0.00552427	0.00342424	0.00647906	0.00583925	0.00604518	0.0115978
0.00129754	0.000407758	0.00180974	0.00192624	0.0021822	0.004044		0.00638986	0.00407213	0.00770494	0.00592077	0.00630189	0.0099575
Figure7H: Mesp1							Figure7H: Gsc
Normoxia	Hypoxia	1ng/ml	10ng/ml	100ng/ml	1000ng/ml		Normoxia	Hypoxia	1ng/ml	10ng/ml	100ng/ml	1000ng/ml
0.000306888	0.000304768	0.000523327	0.00042803	0.00086801	0.000613776		0.000671651	0.000333506	0.000681027	0.000613776	0.000782295	0.000880127
0.000315516	0.000296434	0.000519712	0.0005055	0.00085606	0.000605326		0.000681027	0.000410594	0.000724865	0.000564789	0.000832651	0.000969817
0.000284359	0.000272775	0.000498541	0.000431007	0.000745244	0.000653285		0.000601145	0.000309023	0.000648772	0.000618045	0.000671651	0.000936781
0.000292353	0.000265316	0.000495097	0.000509016	0.000734984	0.000644291		0.000609536	0.000380451	0.000690534	0.000568718	0.000714886	0.00103224

## Sheet: Figure S1
Figure S1A：Sox17													Figure S1A：Cxcr4
Normoxia						Hypoxia							Normoxia						Hypoxia
D2	D3	D4	D5	D6	D8	D2	D3	D4	D5	D6	D8		D2	D3	D4	D5	D6	D8	D2	D3	D4	D5	D6	D8
0.000140956	0.000697561	0.0110682	0.00850332	0.00408947	0.00286812	7.69379e-05	0.000837252	0.00540674	0.00182668	0.00119822	0.00115619		0.000148189	0.000805154	0.0119508	0.00998819	0.00894665	0.0120238	7.57931e-05	0.000739285	0.0035873	0.00729155	0.00950322	0.011829
0.000142661	0.000579255	0.0114782	0.00802676	0.00371728	0.00270017	6.35986e-05	0.000480806	0.00482302	0.00185386	0.00117265	0.00110684		0.000166345	0.000663238	0.00993916	0.00933458	0.00849883	0.0111686	8.63551e-05	0.000784892	0.0041969	0.00620473	0.00807332	0.0113142
0.000137271	0.000708229	0.0165472	0.00993824	0.00322041	0.00263506	7.7808e-05	0.000908783	0.00579502	0.00165735	0.00127127	0.00132599		0.000144314	0.000817468	0.0178667	0.0116737	0.00704539	0.0110467	7.66503e-05	0.000802446	0.00384492	0.00661562	0.0100825	0.0135662
0.000138931	0.000588114	0.0171601	0.00938126	0.00292732	0.00248075	6.43179e-05	0.000521884	0.00516938	0.00168201	0.00124414	0.0012694		0.000161996	0.000673382	0.0148592	0.0109098	0.00669274	0.010261	8.73317e-05	0.00085195	0.0044983	0.00562955	0.00856548	0.0129758
Figure S1B：Pecam1													Figure S1B：Acta2
Normoxia						Hypoxia							Normoxia						Hypoxia
D2	D3	D4	D5	D6	D8	D2	D3	D4	D5	D6	D8		D2	D3	D4	D5	D6	D8	D2	D3	D4	D5	D6	D8
0.00187452	0.000282747	9.21702e-05	0.00046816	0.000448454	0.00148675	0.0016497	0.000264026	0.0001586	0.000119501	0.000165478	0.000623032		0.000189677	0.000302354	0.000699029	0.00549027	0.0206405	0.0299094	0.000191237	0.000778153	0.00134753	0.0030731	0.00577701	0.03491
0.00134539	0.000303163	8.50966e-05	0.000524784	0.000430173	0.00166347	0.00173502	0.000233368	0.000137938	8.40976e-05	0.000170954	0.000624362		0.000209617	0.000313567	0.000661806	0.0059321	0.0191224	0.0306913	0.000201537	0.000798621	0.00129239	0.00288357	0.00566254	0.036629
0.00187452	0.000292486	8.9604e-05	0.000450787	0.000495201	0.0014617	0.00182593	0.00026111	0.000149452	0.000118266	0.000141759	0.000523603		0.000176006	0.000281327	0.000744747	0.0058065	0.0209566	0.0299953	0.00019135	0.000711992	0.00129578	0.0029687	0.00557421	0.0305634
0.00134539	0.000313606	8.27273e-05	0.000505309	0.000475014	0.00163544	0.00192036	0.000230791	0.000129982	8.32284e-05	0.00014645	0.000524721		0.000194509	0.000291761	0.00070509	0.00627377	0.0194153	0.0307795	0.000201656	0.00073072	0.00124276	0.00278561	0.00546376	0.0320683
Figure S1C：T													Figure S1C：Eomes
Normoxia						Hypoxia							Normoxia						Hypoxia
D2	D3	D4	D5	D6	D8	D2	D3	D4	D5	D6	D8		D2	D3	D4	D5	D6	D8	D2	D3	D4	D5	D6	D8
0.000103362	0.00205023	0.00596195	0.00515433	0.00170029	0.000983355	2.67519e-05	0.000205297	0.000541782	0.000311172	0.00129754	0.000322145		0.000787736	0.0064343	0.0135084	0.00118574	4.02682e-05	2.2652e-05	0.000377823	0.00110633	0.00127968	0.000111552	3.45729e-05	9.64406e-05
8.51284e-05	0.00188659	0.00604518	0.00480916	0.00168855	0.00111403	2.2652e-05	0.000203879	0.000592869	0.000296434	0.00127968	0.000385762		0.000681027	0.00699238	0.0129581	0.00112178	3.05176e-05	1.9048e-05	0.000372622	0.00114535	0.00151129	9.57744e-05	1.77724e-05	8.22286e-05
0.000136388	0.00215216	0.00604518	0.00442533	0.00171212	0.000850147	3.05176e-05	0.000220032	0.000648772	0.000335826	0.00126206	0.00031771		0.00103942	0.0067542	0.013697	0.00101803	4.05483e-05	1.95835e-05	0.000431007	0.00118574	0.00153239	0.00012039	3.36275e-05	9.51129e-05
0.000112328	0.00198039	0.00612956	0.00412898	0.00170029	0.000963118	2.58406e-05	0.000218512	0.000709948	0.00031992	0.00124469	0.000380451		0.000898621	0.00734002	0.013139	0.000963118	3.07298e-05	1.64677e-05	0.000425074	0.00122755	0.00180974	0.000103362	1.72864e-05	8.10965e-05
Figure S1C：Mesp1													Figure S1C：Gsc
Normoxia						Hypoxia							Normoxia						Hypoxia
D2	D3	D4	D5	D6	D8	D2	D3	D4	D5	D6	D8		D2	D3	D4	D5	D6	D8	D2	D3	D4	D5	D6	D8
1.80205e-05	0.000534323	0.00229069	0.00180974	9.91519e-05	5.97791e-05	6.68797e-06	2.18804e-05	9.71114e-05	3.33952e-05	4.75564e-05	2.5134e-05		9.06081e-05	0.00178483	0.00471019	0.000534323	0.000108501	8.69171e-05	4.08303e-05	0.000261663	0.000766195	0.000110016	0.000278507	7.10897e-05
1.03501e-05	0.000549345	0.00232267	0.00189972	9.64406e-05	6.36271e-05	5.94455e-06	1.89164e-05	9.44559e-05	4.11143e-05	4.08303e-05	3.91671e-05		9.51129e-05	0.00170029	0.00487629	0.000530632	0.000104081	7.61921e-05	4.69017e-05	0.000300572	0.000740096	0.00013451	0.000265316	8.69171e-05
2.37782e-05	0.000560888	0.00232267	0.00155378	9.98416e-05	5.16812e-05	7.62939e-06	2.34509e-05	0.000116289	3.6041e-05	4.6256e-05	2.4788e-05		0.000119558	0.00187356	0.00477594	0.000458751	0.000109256	7.51431e-05	4.65777e-05	0.000280444	0.000917503	0.000118732	0.000270891	7.0111e-05
1.3657e-05	0.000576657	0.00235509	0.00163103	9.71114e-05	5.5008e-05	6.78133e-06	2.02741e-05	0.000113109	4.43717e-05	3.97138e-05	3.86278e-05		0.000125502	0.00178483	0.00494436	0.000455583	0.000104805	6.58709e-05	5.35038e-05	0.000322145	0.000886249	0.000145167	0.000258061	8.57205e-05
Figure S1D：Pax6													Figure S1D：Nestin
Normoxia						Hypoxia							Normoxia						Hypoxia
D2	D3	D4	D5	D6	D8	D2	D3	D4	D5	D6	D8		D2	D3	D4	D5	D6	D8	D2	D3	D4	D5	D6	D8
6.77227e-05	6.77227e-05	5.42507e-05	0.000117912	0.00125335	0.00268661	0.000109256	9.64406e-05	8.63167e-05	0.000345267	0.004044	0.00304361		9.57744e-05	0.000223103	0.000172633	0.000101235	0.000152384	0.00053804	9.12384e-05	0.000208163	0.000284359	7.0111e-05	0.000127254	0.000240779
5.65544e-05	4.9576e-05	3.88965e-05	0.000107008	0.00126206	0.00250669	0.000101939	0.000104805	9.06081e-05	0.000333506	0.00412898	0.00315094		8.87434e-05	0.000261663	0.000179965	0.000119558	0.000137336	0.000465155	9.12384e-05	0.000217003	0.000221562	7.8879e-05	0.000137336	0.000335826
8.93607e-05	7.10897e-05	5.5008e-05	0.000101235	0.00126206	0.00232267	0.000124635	0.000103362	0.000103362	0.000372622	0.00393342	0.00300171		0.000126375	0.000234195	0.000175043	8.69171e-05	0.000153444	0.000465155	0.000104081	0.000223103	0.000340514	7.56658e-05	0.000123774	0.000237465
7.4624e-05	5.20407e-05	3.94395e-05	9.1873e-05	0.00127084	0.00216713	0.000116289	0.000112328	0.000108501	0.000359929	0.00401607	0.00310756		0.000117098	0.000274672	0.000182477	0.000102648	0.000138291	0.000402144	0.000104081	0.000232578	0.000265316	8.51284e-05	0.000133581	0.000331202
Figure S1F: T							Figure S1F: Eomes
Normoxia			Hypoxia				Normoxia			Hypoxia				Figure S1H: T			Figure S1H: Eomes			Figure S1H: Mesp1			Figure S1H: Gsc
D2	D3	D4	D2	D3	D4		D2	D3	D4	D2	D3	D4		Normoxia	Hypoxia		Normoxia	Hypoxia		Normoxia	Hypoxia		Normoxia	Hypoxia
1.56211e-07	2.87103e-06	0.00222805	5.59999e-08	7.89844e-06	0.00120229		3.8147e-06	7.47238e-06	7.30883e-05	1.69307e-05	1.0641e-05	3.8096e-05		0.000648772	0.000185024		5.97791e-05	8.40687e-06		0.000402144	0.000220032		0.000126375	1.89164e-05
5.58504e-06	2.87103e-06	0.00207885	5.59999e-08	3.6593e-06	0.00135265		2.1608e-06	3.14175e-06	8.28006e-05	3.89485e-06	1.68137e-05	4.08303e-05		0.000809882	0.000209611		5.69478e-05	9.13604e-06		0.00042803	0.000232578		0.000122919	2.11351e-05
1.85767e-07	3.438e-06	0.00212253	5.33477e-08	8.0087e-06	0.000976562		4.53647e-06	8.94802e-06	6.96267e-05	1.61288e-05	1.07896e-05	3.09436e-05		0.000648772	0.000218512		5.97791e-05	9.92845e-06		0.000402144	0.000259856		0.000126375	2.23402e-05
6.64177e-06	3.438e-06	0.00198039	5.33477e-08	3.71038e-06	0.00109869		2.56964e-06	3.76218e-06	7.8879e-05	3.71038e-06	1.70484e-05	3.31645e-05		0.000809882	0.000247549		5.69478e-05	1.07896e-05		0.00042803	0.000274672		0.000122919	2.49604e-05
Figure S1F: Mesp1							Figure S1F: Gsc
Normoxia			Hypoxia				Normoxia			Hypoxia
D2	D3	D4	D2	D3	D4		D2	D3	D4	D2	D3	D4
2.4788e-05	2.02741e-05	0.00477594	2.5134e-05	1.07896e-05	0.00471019		3.36724e-06	4.50513e-06	0.00054555	3.76218e-06	8.1205e-06	0.00025275
1.74067e-05	2.7504e-05	0.00477594	3.48133e-05	1.77724e-05	0.00477594		2.56621e-05	1.14048e-05	0.000549345	5.03352e-06	9.85987e-06	0.000258061
2.9478e-05	2.42778e-05	0.00454974	2.39436e-05	1.09402e-05	0.00382586		4.00435e-06	5.3948e-06	0.000519712	3.58399e-06	8.23386e-06	0.000205297
2.07001e-05	3.29354e-05	0.00454974	3.31645e-05	1.80205e-05	0.00387927		3.05176e-05	1.3657e-05	0.000523327	4.79513e-06	9.99751e-06	0.000209611

## Sheet: Figure S2
Figure S2A: T							Figure S2A: Eomes
Normoxia			Hypoxia				Normoxia			Hypoxia
D2	D3	D4	D2	D3	D4		D2	D3	D4	D2	D3	D4
1.03501e-05	0.000163321	0.0041577	4.69644e-06	0.000127254	0.0024213		7.56658e-05	0.000340514	0.00289946	6.86681e-05	0.000272775	0.00128858
1.03501e-05	0.000115486	0.00439476	4.08849e-06	0.000163321	0.00270529		7.30883e-05	0.000541782	0.00248938	7.05986e-05	0.000372622	0.0016653
9.52401e-06	0.00015996	0.00379943	4.664e-06	0.000126375	0.00198039		7.15842e-05	0.000364953	0.0024213	7.6722e-05	0.000272775	0.00101803
9.52401e-06	0.000113109	0.00401607	4.06025e-06	0.000162193	0.00221266		6.91457e-05	0.000580668	0.00207885	7.8879e-05	0.000372622	0.00131566
Figure S2A: Mesp1							Figure S2A: Gsc
Normoxia			Hypoxia				Normoxia			Hypoxia
D2	D3	D4	D2	D3	D4		D2	D3	D4	D2	D3	D4
2.54849e-05	4.49911e-05	0.00298098	1.77724e-05	4.53041e-05	0.00135265		5.82222e-06	6.11168e-06	0.000553166	4.1744e-06	2.80819e-05	0.000443125
2.58406e-05	6.40696e-05	0.00287943	1.9048e-05	5.24027e-05	0.00100402		1.40409e-05	1.6354e-05	0.000530632	6.46015e-06	1.93139e-05	0.000437024
2.41101e-05	4.82203e-05	0.00248938	1.98569e-05	4.53041e-05	0.00106865		5.50815e-06	6.55033e-06	0.000461942	4.664e-06	2.80819e-05	0.000350087
2.44467e-05	6.86681e-05	0.00240458	2.12821e-05	5.24027e-05	0.000793215		1.32835e-05	1.75277e-05	0.000443125	7.21785e-06	1.93139e-05	0.000345267
Figure S2B: Pax6							Figure S2B: Nestin
Normoxia			Hypoxia				Normoxia			Hypoxia
D2	D3	D4	D2	D3	D4		D2	D3	D4	D2	D3	D4
2.24956e-05	3.33952e-05	6.31876e-05	1.55794e-05	6.31876e-05	8.75217e-05		3.29354e-05	0.000143168	0.000234195	3.70543e-05	0.000169081	0.000372622
1.83992e-05	5.35038e-05	5.13242e-05	1.35627e-05	4.75564e-05	8.51284e-05		3.40969e-05	0.00013451	0.000245839	5.09697e-05	0.000122919	0.000391147
1.87858e-05	3.57921e-05	5.97791e-05	1.23084e-05	6.31876e-05	9.77869e-05		3.11588e-05	0.000153444	0.000195574	4.14003e-05	0.000169081	0.000294387
1.53649e-05	5.73439e-05	4.85557e-05	1.07151e-05	4.75564e-05	9.51129e-05		3.22576e-05	0.000144164	0.000205297	5.69478e-05	0.000122919	0.000309023

## Sheet: Figure S5
Figure S5A: Wnt3							Figure S5A: Wnt8a							Figure S5B: Sp5							Figure S5B: Cdx1
Normoxia			Hypoxia				Normoxia			Hypoxia				Normoxia			Hypoxia				Normoxia			Hypoxia
D2	D3	D4	D2	D3	D4		D2	D3	D4	D2	D3	D4		D2	D3	D4	D2	D3	D4		D2	D3	D4	D2	D3	D4
0.000190226	0.00179724	0.00145981	0.000244141	0.000541782	0.00085606		3.97669e-06	5.16812e-05	6.58709e-05	6.06946e-06	2.58406e-05	5.65544e-05		7.59982e-05	0.00244873	0.00613514	2.00379e-05	0.00109773	0.00344233		7.40403e-06	5.32603e-06	2.28772e-05	1.13514e-06	6.0556e-06	9.37239e-06
0.000234195	0.00168855	0.00145981	0.000202471	0.000530632	0.000838443		2.75408e-06	5.61638e-05	6.4964e-05	8.1205e-06	2.41101e-05	4.34586e-05		7.41991e-05	0.00238801	0.00600354	3.01855e-05	0.00118028	0.00301755		3.85921e-06	4.60543e-06	1.99601e-05	8.92803e-07	8.0968e-06	8.45084e-06
0.000194223	0.00173602	0.00137153	0.000245839	0.000541782	0.000832651		4.06025e-06	4.99208e-05	6.18872e-05	6.11168e-06	2.58406e-05	5.5008e-05		6.67113e-05	0.00235751	0.00617	2.00534e-05	0.00107722	0.00281415		6.49927e-06	5.12762e-06	2.30072e-05	1.13602e-06	5.94246e-06	7.66204e-06
0.000239116	0.00163103	0.00137153	0.000203879	0.000530632	0.000815516		2.81195e-06	5.42507e-05	6.10352e-05	8.17698e-06	2.41101e-05	4.22702e-05		6.51321e-05	0.00229904	0.00603766	3.02089e-05	0.00115823	0.00246689		3.38763e-06	4.43386e-06	2.00735e-05	8.93495e-07	7.94553e-06	6.90867e-06
Figure S5C: Wnt3							Figure S5C: Wnt8a							Figure S5D: Sp5							Figure S5D: Cdx1
Normoxia			Hypoxia				Normoxia			Hypoxia				Normoxia			Hypoxia				Normoxia			Hypoxia
D2	D3	D4	D2	D3	D4		D2	D3	D4	D2	D3	D4		D2	D3	D4	D2	D3	D4		D2	D3	D4	D2	D3	D4
6.77227e-05	0.000214015	0.000322145	4.49911e-05	5.24027e-05	5.13242e-05		2.22155e-06	2.04152e-05	4.9576e-05	2.71616e-06	4.72911e-06	1.29203e-05		1.16444e-05	0.000278507	0.000976562	3.07709e-06	3.05176e-05	8.39564e-05		4.00971e-07	1.11701e-05	2.7314e-05	1.0436e-06	2.381e-06	6.8285e-06
8.39564e-05	0.000185024	0.000331202	4.82203e-05	4.9576e-05	5.38759e-05		2.53427e-06	2.11351e-05	5.24027e-05	3.68475e-06	4.86206e-06	1.1326e-05		2.08441e-05	0.000267162	0.000949858	2.59098e-07	3.2482e-05	6.7255e-05		4.83494e-07	7.57669e-06	3.27079e-05	4.14556e-06	3.20777e-06	7.42077e-06
7.6722e-05	0.000227791	0.000306888	3.55448e-05	4.75564e-05	4.9576e-05		2.51676e-06	2.17293e-05	4.72279e-05	2.14588e-06	4.29176e-06	1.24802e-05		1.31918e-05	0.000296434	0.000930311	2.43103e-06	2.76953e-05	8.10965e-05		4.54253e-07	1.18891e-05	2.60204e-05	8.24487e-07	2.1608e-06	6.5959e-06
9.51129e-05	0.000196934	0.000315516	3.8096e-05	4.49911e-05	5.20407e-05		2.87103e-06	2.24956e-05	4.99208e-05	2.91111e-06	4.41242e-06	1.09402e-05		2.3614e-05	0.000284359	0.000904871	2.04698e-07	2.9478e-05	6.4964e-05		5.47742e-07	8.06441e-06	3.11588e-05	3.27517e-06	2.91111e-06	7.16799e-06
Figure S5F: b-Catenin (Cyto)							Figure S5G: b-Catenin (Nuclear)
Normoxia			Hypoxia				Normoxia			Hypoxia
D2	D3	D4	D2	D3	D4		D2	D3	D4	D2	D3	D4
0.362504	0.218822	0.340953	0.501192	0.421059	0.140392		0.680917	0.786052	0.537681	0.175769	0.306824	0.103601
0.360168	0.213775	0.339982	0.500375	0.417348	0.139084		0.669007	0.754797	0.539905	0.168116	0.294093	0.106023
0.362971	0.211219	0.337952	0.490427	0.416593	0.135732		0.655016	0.736819	0.537391	0.153774	0.296782	0.0989587

## Sheet: Figure S6
Figure S6B: Sp5							Figure S6B: Cdx1
DMSO			IWP2				DMSO			IWP2
D2	D3	D4	D2	D3	D4		D2	D3	D4	D2	D3	D4
1.67199e-06	1.14048e-05	0.000131742	7.70302e-08	6.17066e-08	4.93653e-07		8.31332e-08	8.14223e-08	9.19958e-06	7.70302e-08	6.17066e-08	8.37114e-08
1.75512e-06	9.85987e-06	9.91519e-05	7.70302e-08	6.17066e-08	6.37974e-07		8.31332e-08	8.14223e-08	6.06946e-06	1.27595e-06	6.17066e-08	1.32094e-06
1.73096e-06	1.14841e-05	0.000132658	8.19887e-08	6.4327e-08	4.60594e-07		8.60649e-08	8.19887e-08	9.26357e-06	8.19887e-08	6.4327e-08	7.81055e-08
1.81701e-06	9.92845e-06	9.98416e-05	8.19887e-08	6.4327e-08	5.9525e-07		8.60649e-08	8.19887e-08	6.11168e-06	1.35808e-06	6.4327e-08	1.23248e-06
Figure S6E: T							Figure S6E: Eomes							Figure S6E: Mesp1							Figure S6E: Gsc
DMSO			IWP2				DMSO			IWP2				DMSO			IWP2				DMSO			IWP2
D2	D3	D4	D2	D3	D4		D2	D3	D4	D2	D3	D4		D2	D3	D4	D2	D3	D4		D2	D3	D4	D2	D3	D4
1.69307e-05	0.000124635	0.00209331	3.60892e-06	4.29176e-06	8.40687e-06		0.000478233	0.00106126	0.0064343	0.000410594	0.000402144	0.000750427		8.82483e-06	2.5134e-05	0.000224655	2.28401e-06	1.12478e-05	1.56878e-05		3.38614e-05	0.000198304	0.00184777	1.17254e-05	1.59068e-05	0.000484908
1.7896e-05	0.000121227	0.0017481	1.85519e-06	5.17503e-06	4.50513e-06		0.000560888	0.00120229	0.00652412	0.000422137	0.000404941	0.000874048		2.60552e-06	2.17293e-05	0.000177487	7.11848e-06	1.07896e-05	1.70484e-05		4.16882e-05	0.000190226	0.00195312	1.59068e-05	1.1564e-05	0.000443125
1.75277e-05	0.000125502	0.00210787	3.84123e-06	4.47401e-06	7.84389e-06		0.000495097	0.00106865	0.00647906	0.000437024	0.000419221	0.000700173		9.13604e-06	2.53088e-05	0.000226218	2.43103e-06	1.17254e-05	1.46372e-05		3.50555e-05	0.000199683	0.00186062	1.24802e-05	1.65823e-05	0.000452436
1.85271e-05	0.00012207	0.00176025	1.97461e-06	5.3948e-06	4.20343e-06		0.000580668	0.00121065	0.0065695	0.00044931	0.000422137	0.000815516		2.6974e-06	2.18804e-05	0.000178721	7.57669e-06	1.12478e-05	1.59068e-05		4.31584e-05	0.000191549	0.00196671	1.69307e-05	1.20551e-05	0.00041345
Figure S6F: Pax6							Figure S6F: Nestin
DMSO			IWP2				DMSO			IWP2
D2	D3	D4	D2	D3	D4		D2	D3	D4	D2	D3	D4
4.28603e-05	4.11143e-05	3.8361e-05	2.53088e-05	3.55448e-05	0.000103362		9.38034e-05	0.000452436	0.000474929	0.00031992	0.000484908	0.00053804
2.41101e-05	2.90722e-05	4.99208e-05	3.70543e-05	4.43717e-05	8.69171e-05		8.05364e-05	0.00042803	0.000509016	0.000309023	0.000367492	0.000534323
4.40652e-05	3.15938e-05	4.34586e-05	2.71253e-05	3.65441e-05	8.93607e-05		9.64406e-05	0.000347669	0.00053804	0.000342882	0.000498541	0.000465155
2.4788e-05	2.23402e-05	5.65544e-05	3.97138e-05	4.56192e-05	7.51431e-05		8.28006e-05	0.000328914	0.000576657	0.000331202	0.000377823	0.000461942

[truncated: 1 more sheets: Figure S7]
