# Supplementary material for: Hypoxia is fine-tuned by Hif-1α and regulates mesendoderm differentiation through the Wnt/β-Catenin pathway
Source: BMC Biol. 2022 Oct 5;20:219. doi: 10.1186/s12915-022-01423-y (PMC9536055; doi:10.1186/s12915-022-01423-y)
Supplement: Supplementary file 11 — Additional file 11. A compressed file that included our original uncropped gel/blot images [file 12915_2022_1423_MOESM11_ESM.zip]

Archive with 48 entries (36 files):
- Additonal file 11/
- Additonal file 11/Figure 3B/
- Additonal file 11/Figure 3B/Gapdh.tif
- Additonal file 11/Figure 3B/b-Catenin.tif
- Additonal file 11/Figure 3F/
- Additonal file 11/Figure 3F/GSK3b.tif
- Additonal file 11/Figure 3F/Gapdh.tif
- Additonal file 11/Figure 3F/p-GSK3b.tif
- Additonal file 11/Figure 3H/
- Additonal file 11/Figure 3H/AKT.tif
- Additonal file 11/Figure 3H/Gapdh.tif
- Additonal file 11/Figure 3H/mTOR.tif
- Additonal file 11/Figure 3H/p-AKT.tif
- Additonal file 11/Figure 3H/p-mTOR.tif
- Additonal file 11/Figure 3L/
- Additonal file 11/Figure 3L/AKT.tif
- Additonal file 11/Figure 3L/GSK3b.tif
- Additonal file 11/Figure 3L/Gapdh.tif
- Additonal file 11/Figure 3L/b-Catenin.tif
- Additonal file 11/Figure 3L/p-AKT.tif
- Additonal file 11/Figure 3L/p-GSK3b.tif
- Additonal file 11/Figure 4B/
- Additonal file 11/Figure 4B/Gapdh.tif
- Additonal file 11/Figure 4B/b-Catenin.tif
- Additonal file 11/Figure 4D/
- Additonal file 11/Figure 4D/Gapdh.tif
- Additonal file 11/Figure 4D/H3.tif
- Additonal file 11/Figure 4D/b-Catenin (Cyto).tif
- Additonal file 11/Figure 4D/b-Catenin (Nuclear).tif
- Additonal file 11/Figure 6A/
- Additonal file 11/Figure 6A/Gapdh.tif
- Additonal file 11/Figure 6A/Hif-1a.tif
- Additonal file 11/Figure 6E/
- Additonal file 11/Figure 6E/Gapdh.tif
- Additonal file 11/Figure 6E/Hif-1a.tif
- Additonal file 11/Figure 7E/
- Additonal file 11/Figure 7E/Gapdh.tif
- Additonal file 11/Figure 7E/Hif-1a.tif
- Additonal file 11/Figure 7E/Myc.tif
- Additonal file 11/Figure S5E/
- Additonal file 11/Figure S5E/Gapdh.tif
- Additonal file 11/Figure S5E/H3.tif
- Additonal file 11/Figure S5E/b-Catenin (Cyto).tif
- Additonal file 11/Figure S5E/b-Catenin (Nuclear).tif
- Additonal file 11/Figure S7B/
- Additonal file 11/Figure S7B/Gapdh.tif
- Additonal file 11/Figure S7B/Hif-1a.tif
- Additonal file 11/Figure S7B/Myc.tif
